# Supplementary material for: Data for the qualitative modeling of the osmotic stress response to NaCl in Escherichia coli
Source: Data Brief. 2016 Sep 22;9:606–12. doi: 10.1016/j.dib.2016.09.028 (PMC5066198; doi:10.1016/j.dib.2016.09.028)
Supplement: Supplementary file 2 — Supplementary material [file mmc2.zip]

Archive with 2 entries (2 files):
- hyperosmotic_stress_response.gnaml
- hyperosmotic_stress_response.xml
