# Supplementary material for: Data for the qualitative modeling of the osmotic stress response to NaCl in Escherichia coli
Source: Data Brief. 2016 Sep 22;9:606–12. doi: 10.1016/j.dib.2016.09.028 (PMC5066198; doi:10.1016/j.dib.2016.09.028)
Supplement: Supplementary file 2 — Supplementary material [file mmc2.zip › hyperosmotic_stress_response.gnaml]

<?xml version="1.0" encoding="UTF-8"?><gnaml xmlns="http://www-gna.inrialpes.fr/gnaml/version1" version="1.0">
<model id="Unnamed">
<state-variable id="CRP">
<zero-parameter id="zero_CRP"/>
<box-parameter id="max_CRP"/>
<list-of-threshold-parameters>
<threshold-parameter id="t_CRP_1"/>
<threshold-parameter id="t_CRP_2"/>
<threshold-parameter id="t_CRP_3"/>
</list-of-threshold-parameters>
<list-of-synthesis-parameters>
<synthesis-parameter id="k_CRP_1"/>
<synthesis-parameter id="k_CRP_2"/>
</list-of-synthesis-parameters>
<list-of-degradation-parameters>
<degradation-parameter id="g_CRP"/>
</list-of-degradation-parameters>
<state-equation>
<math xmlns="http://www.w3.org/1998/Math/MathML">
<semantics>
<apply>
<minus/>
<apply>
<plus/>
<apply>
<times/>
<ci>k_CRP_1</ci>
<apply>
<csymbol definitionURL="http://www-gna.inrialpes.fr/gnaml/symbols/step-plus" encoding="text">s+</csymbol>
<ci>CRP</ci>
<ci>t_CRP_1</ci>
</apply>
<apply>
<csymbol definitionURL="http://www-gna.inrialpes.fr/gnaml/symbols/step-plus" encoding="text">s+</csymbol>
<ci>oSS</ci>
<ci>t_oSS</ci>
</apply>
<apply>
<csymbol definitionURL="http://www-gna.inrialpes.fr/gnaml/symbols/step-minus" encoding="text">s-</csymbol>
<ci>Fis</ci>
<ci>t_Fis_2</ci>
</apply>
</apply>
<ci>k_CRP_2</ci>
</apply>
<apply>
<times/>
<ci>g_CRP</ci>
<ci>CRP</ci>
</apply>
</apply>
<annotation encoding="text">d/dt CRP = k_CRP_1 * s+(CRP, t_CRP_1) * s+(oSS, t_oSS) * s-(Fis, t_Fis_2)
	  + k_CRP_2 
         - g_CRP * CRP</annotation>
</semantics>
</math>
</state-equation>
<parameter-inequalities>
<math xmlns="http://www.w3.org/1998/Math/MathML">
<apply>
<lt/>
<ci>zero_CRP</ci>
<ci>t_CRP_1</ci>
<ci>t_CRP_2</ci>
<apply>
<divide/>
<ci>k_CRP_2</ci>
<ci>g_CRP</ci>
</apply>
<ci>t_CRP_3</ci>
<apply>
<divide/>
<apply>
<plus/>
<ci>k_CRP_1</ci>
<ci>k_CRP_2</ci>
</apply>
<ci>g_CRP</ci>
</apply>
<ci>max_CRP</ci>
</apply>
</math>
</parameter-inequalities>
</state-variable>
<state-variable id="Fis">
<zero-parameter id="zero_Fis"/>
<box-parameter id="max_Fis"/>
<list-of-threshold-parameters>
<threshold-parameter id="t_Fis_2"/>
<threshold-parameter id="t_Fis_4"/>
<threshold-parameter id="t_Fis_3"/>
<threshold-parameter id="t_Fis_1"/>
</list-of-threshold-parameters>
<list-of-synthesis-parameters>
<synthesis-parameter id="k_Fis"/>
</list-of-synthesis-parameters>
<list-of-degradation-parameters>
<degradation-parameter id="g_Fis"/>
</list-of-degradation-parameters>
<state-equation>
<math xmlns="http://www.w3.org/1998/Math/MathML">
<semantics>
<apply>
<minus/>
<apply>
<times/>
<ci>k_Fis</ci>
<apply>
<csymbol definitionURL="http://www-gna.inrialpes.fr/gnaml/symbols/step-plus" encoding="text">s+</csymbol>
<ci>IHF</ci>
<ci>t_IHF_1</ci>
</apply>
<apply>
<minus/>
<cn>1</cn>
<apply>
<times/>
<apply>
<csymbol definitionURL="http://www-gna.inrialpes.fr/gnaml/symbols/step-plus" encoding="text">s+</csymbol>
<ci>CRP</ci>
<ci>t_CRP_2</ci>
</apply>
<apply>
<csymbol definitionURL="http://www-gna.inrialpes.fr/gnaml/symbols/step-plus" encoding="text">s+</csymbol>
<ci>oSS</ci>
<ci>t_oSS</ci>
</apply>
</apply>
</apply>
<apply>
<csymbol definitionURL="http://www-gna.inrialpes.fr/gnaml/symbols/step-minus" encoding="text">s-</csymbol>
<ci>Fis</ci>
<ci>t_Fis_4</ci>
</apply>
</apply>
<apply>
<times/>
<ci>g_Fis</ci>
<ci>Fis</ci>
</apply>
</apply>
<annotation encoding="text">d/dt Fis = k_Fis * s+(IHF, t_IHF_1) * (1 - s+(CRP, t_CRP_2) * s+(oSS, t_oSS)) * s-(Fis, t_Fis_4)
	 - g_Fis * Fis</annotation>
</semantics>
</math>
</state-equation>
<parameter-inequalities>
<math xmlns="http://www.w3.org/1998/Math/MathML">
<apply>
<lt/>
<ci>zero_Fis</ci>
<ci>t_Fis_1</ci>
<ci>t_Fis_2</ci>
<ci>t_Fis_3</ci>
<ci>t_Fis_4</ci>
<apply>
<divide/>
<ci>k_Fis</ci>
<ci>g_Fis</ci>
</apply>
<ci>max_Fis</ci>
</apply>
</math>
</parameter-inequalities>
</state-variable>
<state-variable id="IHF">
<zero-parameter id="zero_IHF"/>
<box-parameter id="max_IHF"/>
<list-of-threshold-parameters>
<threshold-parameter id="t_IHF_1"/>
<threshold-parameter id="t_IHF_2"/>
</list-of-threshold-parameters>
<list-of-synthesis-parameters>
<synthesis-parameter id="k_IHF_1"/>
<synthesis-parameter id="k_IHF_2"/>
</list-of-synthesis-parameters>
<list-of-degradation-parameters>
<degradation-parameter id="g_IHF"/>
</list-of-degradation-parameters>
<state-equation>
<math xmlns="http://www.w3.org/1998/Math/MathML">
<semantics>
<apply>
<minus/>
<apply>
<plus/>
<ci>k_IHF_1</ci>
<apply>
<times/>
<ci>k_IHF_2</ci>
<apply>
<csymbol definitionURL="http://www-gna.inrialpes.fr/gnaml/symbols/step-plus" encoding="text">s+</csymbol>
<ci>RpoS</ci>
<ci>t_RpoS</ci>
</apply>
<apply>
<csymbol definitionURL="http://www-gna.inrialpes.fr/gnaml/symbols/step-minus" encoding="text">s-</csymbol>
<ci>IHF</ci>
<ci>t_IHF_2</ci>
</apply>
</apply>
</apply>
<apply>
<times/>
<ci>g_IHF</ci>
<ci>IHF</ci>
</apply>
</apply>
<annotation encoding="text">d/dt IHF = k_IHF_1 
	+  k_IHF_2 * s+(RpoS, t_RpoS) * s-(IHF, t_IHF_2)
         - g_IHF * IHF</annotation>
</semantics>
</math>
</state-equation>
<parameter-inequalities>
<math xmlns="http://www.w3.org/1998/Math/MathML">
<apply>
<lt/>
<ci>zero_IHF</ci>
<ci>t_IHF_1</ci>
<apply>
<divide/>
<ci>k_IHF_1</ci>
<ci>g_IHF</ci>
</apply>
<ci>t_IHF_2</ci>
<apply>
<divide/>
<apply>
<plus/>
<ci>k_IHF_1</ci>
<ci>k_IHF_2</ci>
</apply>
<ci>g_IHF</ci>
</apply>
<ci>max_IHF</ci>
</apply>
</math>
</parameter-inequalities>
</state-variable>
<state-variable id="OsmY">
<zero-parameter id="zero_OsmY"/>
<box-parameter id="max_OsmY"/>
<list-of-synthesis-parameters>
<synthesis-parameter id="k_OsmY_1"/>
<synthesis-parameter id="k_OsmY_2"/>
</list-of-synthesis-parameters>
<list-of-degradation-parameters>
<degradation-parameter id="g_OsmY"/>
</list-of-degradation-parameters>
<state-equation>
<math xmlns="http://www.w3.org/1998/Math/MathML">
<semantics>
<apply>
<minus/>
<apply>
<plus/>
<apply>
<times/>
<ci>k_OsmY_1</ci>
<apply>
<csymbol definitionURL="http://www-gna.inrialpes.fr/gnaml/symbols/step-plus" encoding="text">s+</csymbol>
<ci>oSS</ci>
<ci>t_oSS</ci>
</apply>
<apply>
<csymbol definitionURL="http://www-gna.inrialpes.fr/gnaml/symbols/step-minus" encoding="text">s-</csymbol>
<ci>OtsAB</ci>
<ci>t_OtsAB</ci>
</apply>
<apply>
<csymbol definitionURL="http://www-gna.inrialpes.fr/gnaml/symbols/step-minus" encoding="text">s-</csymbol>
<ci>ProP</ci>
<ci>t_ProP</ci>
</apply>
</apply>
<apply>
<times/>
<ci>k_OsmY_2</ci>
<apply>
<csymbol definitionURL="http://www-gna.inrialpes.fr/gnaml/symbols/step-plus" encoding="text">s+</csymbol>
<ci>RpoS</ci>
<ci>t_RpoS</ci>
</apply>
<apply>
<csymbol definitionURL="http://www-gna.inrialpes.fr/gnaml/symbols/step-plus" encoding="text">s+</csymbol>
<ci>oSS</ci>
<ci>t_oSS</ci>
</apply>
<apply>
<csymbol definitionURL="http://www-gna.inrialpes.fr/gnaml/symbols/step-minus" encoding="text">s-</csymbol>
<ci>OtsAB</ci>
<ci>t_OtsAB</ci>
</apply>
<apply>
<csymbol definitionURL="http://www-gna.inrialpes.fr/gnaml/symbols/step-minus" encoding="text">s-</csymbol>
<ci>ProP</ci>
<ci>t_ProP</ci>
</apply>
</apply>
</apply>
<apply>
<times/>
<ci>g_OsmY</ci>
<ci>OsmY</ci>
</apply>
</apply>
<annotation encoding="text">d/dt OsmY = k_OsmY_1*s+(oSS,t_oSS)*s-(OtsAB,t_OtsAB)*s-(ProP,t_ProP)
	 + k_OsmY_2 * s+(RpoS,t_RpoS)*s+(oSS,t_oSS)*s-(OtsAB,t_OtsAB)*s-(ProP,t_ProP)
	  -g_OsmY*OsmY</annotation>
</semantics>
</math>
</state-equation>
<parameter-inequalities>
<math xmlns="http://www.w3.org/1998/Math/MathML">
<apply>
<lt/>
<ci>zero_OsmY</ci>
<apply>
<divide/>
<ci>k_OsmY_1</ci>
<ci>g_OsmY</ci>
</apply>
<apply>
<divide/>
<apply>
<plus/>
<ci>k_OsmY_1</ci>
<ci>k_OsmY_2</ci>
</apply>
<ci>g_OsmY</ci>
</apply>
<ci>max_OsmY</ci>
</apply>
</math>
</parameter-inequalities>
</state-variable>
<state-variable id="OtsAB">
<zero-parameter id="zero_OtsAB"/>
<box-parameter id="max_OtsAB"/>
<list-of-threshold-parameters>
<threshold-parameter id="t_OtsAB"/>
</list-of-threshold-parameters>
<list-of-synthesis-parameters>
<synthesis-parameter id="k_OtsAB"/>
</list-of-synthesis-parameters>
<list-of-degradation-parameters>
<degradation-parameter id="g_OtsAB"/>
</list-of-degradation-parameters>
<state-equation>
<math xmlns="http://www.w3.org/1998/Math/MathML">
<semantics>
<apply>
<minus/>
<apply>
<times/>
<ci>k_OtsAB</ci>
<apply>
<csymbol definitionURL="http://www-gna.inrialpes.fr/gnaml/symbols/step-plus" encoding="text">s+</csymbol>
<ci>RpoS</ci>
<ci>t_RpoS</ci>
</apply>
</apply>
<apply>
<times/>
<ci>g_OtsAB</ci>
<ci>OtsAB</ci>
</apply>
</apply>
<annotation encoding="text">d/dt OtsAB = k_OtsAB * s+(RpoS, t_RpoS)
           - g_OtsAB * OtsAB</annotation>
</semantics>
</math>
</state-equation>
<parameter-inequalities>
<math xmlns="http://www.w3.org/1998/Math/MathML">
<apply>
<lt/>
<ci>zero_OtsAB</ci>
<ci>t_OtsAB</ci>
<apply>
<divide/>
<ci>k_OtsAB</ci>
<ci>g_OtsAB</ci>
</apply>
<ci>max_OtsAB</ci>
</apply>
</math>
</parameter-inequalities>
</state-variable>
<state-variable id="ProP">
<zero-parameter id="zero_ProP"/>
<box-parameter id="max_ProP"/>
<list-of-threshold-parameters>
<threshold-parameter id="t_ProP"/>
</list-of-threshold-parameters>
<list-of-synthesis-parameters>
<synthesis-parameter id="k_ProP_1"/>
<synthesis-parameter id="k_ProP_2"/>
</list-of-synthesis-parameters>
<list-of-degradation-parameters>
<degradation-parameter id="g_ProP"/>
</list-of-degradation-parameters>
<state-equation>
<math xmlns="http://www.w3.org/1998/Math/MathML">
<semantics>
<apply>
<minus/>
<apply>
<plus/>
<apply>
<times/>
<ci>k_ProP_1</ci>
<apply>
<minus/>
<cn>1</cn>
<apply>
<times/>
<apply>
<csymbol definitionURL="http://www-gna.inrialpes.fr/gnaml/symbols/step-plus" encoding="text">s+</csymbol>
<ci>CRP</ci>
<ci>t_CRP_3</ci>
</apply>
<apply>
<csymbol definitionURL="http://www-gna.inrialpes.fr/gnaml/symbols/step-plus" encoding="text">s+</csymbol>
<ci>oSS</ci>
<ci>t_oSS</ci>
</apply>
</apply>
</apply>
</apply>
<apply>
<times/>
<ci>k_ProP_2</ci>
<apply>
<csymbol definitionURL="http://www-gna.inrialpes.fr/gnaml/symbols/step-plus" encoding="text">s+</csymbol>
<ci>Fis</ci>
<ci>t_Fis_3</ci>
</apply>
<apply>
<csymbol definitionURL="http://www-gna.inrialpes.fr/gnaml/symbols/step-plus" encoding="text">s+</csymbol>
<ci>RpoS</ci>
<ci>t_RpoS</ci>
</apply>
<apply>
<csymbol definitionURL="http://www-gna.inrialpes.fr/gnaml/symbols/step-plus" encoding="text">s+</csymbol>
<ci>CRP</ci>
<ci>t_CRP_3</ci>
</apply>
<apply>
<csymbol definitionURL="http://www-gna.inrialpes.fr/gnaml/symbols/step-plus" encoding="text">s+</csymbol>
<ci>oSS</ci>
<ci>t_oSS</ci>
</apply>
</apply>
</apply>
<apply>
<times/>
<ci>g_ProP</ci>
<ci>ProP</ci>
</apply>
</apply>
<annotation encoding="text">d/dt ProP = k_ProP_1 *(1 - s+(CRP, t_CRP_3) * s+(oSS, t_oSS))
	  + k_ProP_2 * s+(Fis, t_Fis_3) * s+(RpoS, t_RpoS) * s+(CRP, t_CRP_3) * s+(oSS, t_oSS)
          - g_ProP * ProP</annotation>
</semantics>
</math>
</state-equation>
<parameter-inequalities>
<math xmlns="http://www.w3.org/1998/Math/MathML">
<apply>
<lt/>
<ci>zero_ProP</ci>
<ci>t_ProP</ci>
<apply>
<divide/>
<ci>k_ProP_1</ci>
<ci>g_ProP</ci>
</apply>
<apply>
<divide/>
<ci>k_ProP_2</ci>
<ci>g_ProP</ci>
</apply>
<ci>max_ProP</ci>
</apply>
</math>
</parameter-inequalities>
</state-variable>
<state-variable id="RpoS">
<zero-parameter id="zero_RpoS"/>
<box-parameter id="max_RpoS"/>
<list-of-threshold-parameters>
<threshold-parameter id="t_RpoS"/>
</list-of-threshold-parameters>
<list-of-synthesis-parameters>
<synthesis-parameter id="k_RpoS"/>
</list-of-synthesis-parameters>
<list-of-degradation-parameters>
<degradation-parameter id="g_RpoS_1"/>
<degradation-parameter id="g_RpoS_2"/>
</list-of-degradation-parameters>
<state-equation>
<math xmlns="http://www.w3.org/1998/Math/MathML">
<semantics>
<apply>
<minus/>
<ci>k_RpoS</ci>
<apply>
<times/>
<apply>
<plus/>
<ci>g_RpoS_1</ci>
<apply>
<times/>
<ci>g_RpoS_2</ci>
<apply>
<csymbol definitionURL="http://www-gna.inrialpes.fr/gnaml/symbols/step-minus" encoding="text">s-</csymbol>
<ci>oSS</ci>
<ci>t_oSS</ci>
</apply>
</apply>
</apply>
<ci>RpoS</ci>
</apply>
</apply>
<annotation encoding="text">d/dt RpoS = k_RpoS - (g_RpoS_1 + g_RpoS_2 * s-(oSS, t_oSS)) * RpoS</annotation>
</semantics>
</math>
</state-equation>
<parameter-inequalities>
<math xmlns="http://www.w3.org/1998/Math/MathML">
<apply>
<lt/>
<ci>zero_RpoS</ci>
<apply>
<divide/>
<ci>k_RpoS</ci>
<apply>
<plus/>
<ci>g_RpoS_1</ci>
<ci>g_RpoS_2</ci>
</apply>
</apply>
<ci>t_RpoS</ci>
<apply>
<divide/>
<ci>k_RpoS</ci>
<ci>g_RpoS_1</ci>
</apply>
<ci>max_RpoS</ci>
</apply>
</math>
</parameter-inequalities>
</state-variable>
<input-variable id="oSS">
<zero-parameter id="zero_oSS"/>
<box-parameter id="max_oSS"/>
<list-of-threshold-parameters>
<threshold-parameter id="t_oSS"/>
</list-of-threshold-parameters>
<parameter-inequalities>
<math xmlns="http://www.w3.org/1998/Math/MathML">
<apply>
<lt/>
<ci>zero_oSS</ci>
<ci>t_oSS</ci>
<ci>max_oSS</ci>
</apply>
</math>
</parameter-inequalities>
</input-variable>
<state-variable id="rrn">
<zero-parameter id="zero_rrn"/>
<box-parameter id="max_rrn"/>
<list-of-synthesis-parameters>
<synthesis-parameter id="k_rrn_1"/>
<synthesis-parameter id="k_rrn_2"/>
</list-of-synthesis-parameters>
<list-of-degradation-parameters>
<degradation-parameter id="g_rrn"/>
</list-of-degradation-parameters>
<state-equation>
<math xmlns="http://www.w3.org/1998/Math/MathML">
<semantics>
<apply>
<minus/>
<apply>
<plus/>
<apply>
<times/>
<ci>k_rrn_1</ci>
<apply>
<csymbol definitionURL="http://www-gna.inrialpes.fr/gnaml/symbols/step-plus" encoding="text">s+</csymbol>
<ci>Fis</ci>
<ci>t_Fis_1</ci>
</apply>
<apply>
<minus/>
<cn>1</cn>
<apply>
<times/>
<apply>
<csymbol definitionURL="http://www-gna.inrialpes.fr/gnaml/symbols/step-minus" encoding="text">s-</csymbol>
<ci>OtsAB</ci>
<ci>t_OtsAB</ci>
</apply>
<apply>
<csymbol definitionURL="http://www-gna.inrialpes.fr/gnaml/symbols/step-minus" encoding="text">s-</csymbol>
<ci>ProP</ci>
<ci>t_ProP</ci>
</apply>
<apply>
<csymbol definitionURL="http://www-gna.inrialpes.fr/gnaml/symbols/step-plus" encoding="text">s+</csymbol>
<ci>oSS</ci>
<ci>t_oSS</ci>
</apply>
</apply>
</apply>
</apply>
<apply>
<times/>
<ci>k_rrn_2</ci>
<apply>
<minus/>
<cn>1</cn>
<apply>
<times/>
<apply>
<csymbol definitionURL="http://www-gna.inrialpes.fr/gnaml/symbols/step-minus" encoding="text">s-</csymbol>
<ci>OtsAB</ci>
<ci>t_OtsAB</ci>
</apply>
<apply>
<csymbol definitionURL="http://www-gna.inrialpes.fr/gnaml/symbols/step-minus" encoding="text">s-</csymbol>
<ci>ProP</ci>
<ci>t_ProP</ci>
</apply>
<apply>
<csymbol definitionURL="http://www-gna.inrialpes.fr/gnaml/symbols/step-plus" encoding="text">s+</csymbol>
<ci>oSS</ci>
<ci>t_oSS</ci>
</apply>
</apply>
</apply>
</apply>
</apply>
<apply>
<times/>
<ci>g_rrn</ci>
<ci>rrn</ci>
</apply>
</apply>
<annotation encoding="text">d/dt rrn = k_rrn_1 * s+(Fis,t_Fis_1) * (1 - s-(OtsAB,t_OtsAB)*s-(ProP,t_ProP)* s+(oSS, t_oSS))
	  + k_rrn_2 * (1 - s-(OtsAB,t_OtsAB)*s-(ProP,t_ProP)* s+(oSS, t_oSS))
	  -g_rrn*rrn</annotation>
</semantics>
</math>
</state-equation>
<parameter-inequalities>
<math xmlns="http://www.w3.org/1998/Math/MathML">
<apply>
<lt/>
<ci>zero_rrn</ci>
<apply>
<divide/>
<ci>k_rrn_2</ci>
<ci>g_rrn</ci>
</apply>
<apply>
<divide/>
<apply>
<plus/>
<ci>k_rrn_1</ci>
<ci>k_rrn_2</ci>
</apply>
<ci>g_rrn</ci>
</apply>
<ci>max_rrn</ci>
</apply>
</math>
</parameter-inequalities>
</state-variable>
</model>
</gnaml>
