# Supplementary material for: Data for the qualitative modeling of the osmotic stress response to NaCl in Escherichia coli
Source: Data Brief. 2016 Sep 22;9:606–12. doi: 10.1016/j.dib.2016.09.028 (PMC5066198; doi:10.1016/j.dib.2016.09.028)
Supplement: Supplementary file 2 — Supplementary material [file mmc2.zip › hyperosmotic_stress_response.xml]

<?xml version="1.0" encoding="UTF-8"?>
<sbml xmlns="http://www.sbml.org/sbml/level2/version4" level="2" version="4">
   <model id="Unnamed">
      <listOfFunctionDefinitions>
         <functionDefinition id="step_plus">
            <math xmlns="http://www.w3.org/1998/Math/MathML">
               <lambda>
                  <bvar>
                     <ci>x</ci>
                  </bvar>
                  <bvar>
                     <ci>t</ci>
                  </bvar>
                  <piecewise>
                     <piece>
                        <cn type="integer">0</cn>
                        <apply>
                           <lt/>
                           <ci>x</ci>
                           <ci>t</ci>
                        </apply>
                     </piece>
                     <piece>
                        <cn type="integer">1</cn>
                        <apply>
                           <gt/>
                           <ci>x</ci>
                           <ci>t</ci>
                        </apply>
                     </piece>
                  </piecewise>
               </lambda>
            </math>
         </functionDefinition>
         <functionDefinition id="step_minus">
            <math xmlns="http://www.w3.org/1998/Math/MathML">
               <lambda>
                  <bvar>
                     <ci>x</ci>
                  </bvar>
                  <bvar>
                     <ci>t</ci>
                  </bvar>
                  <piecewise>
                     <piece>
                        <cn type="integer">1</cn>
                        <apply>
                           <lt/>
                           <ci>x</ci>
                           <ci>t</ci>
                        </apply>
                     </piece>
                     <piece>
                        <cn type="integer">0</cn>
                        <apply>
                           <gt/>
                           <ci>x</ci>
                           <ci>t</ci>
                        </apply>
                     </piece>
                  </piecewise>
               </lambda>
            </math>
         </functionDefinition>
      </listOfFunctionDefinitions>
      <listOfCompartments>
         <compartment id="cell" spatialDimensions="0"/>
      </listOfCompartments>
      <listOfSpecies>
         <species id="CRP" compartment="cell"/>
         <species id="Fis" compartment="cell"/>
         <species id="IHF" compartment="cell"/>
         <species id="OsmY" compartment="cell"/>
         <species id="OtsAB" compartment="cell"/>
         <species id="ProP" compartment="cell"/>
         <species id="RpoS" compartment="cell"/>
         <species id="oSS" compartment="cell" constant="true"/>
         <species id="rrn" compartment="cell"/>
      </listOfSpecies>
      <listOfParameters>
         <parameter id="zero_CRP"/>
         <parameter id="max_CRP"/>
         <parameter id="t_CRP_1"/>
         <parameter id="t_CRP_2"/>
         <parameter id="t_CRP_3"/>
         <parameter id="k_CRP_1"/>
         <parameter id="k_CRP_2"/>
         <parameter id="g_CRP"/>
         <parameter id="zero_Fis"/>
         <parameter id="max_Fis"/>
         <parameter id="t_Fis_2"/>
         <parameter id="t_Fis_4"/>
         <parameter id="t_Fis_3"/>
         <parameter id="t_Fis_1"/>
         <parameter id="k_Fis"/>
         <parameter id="g_Fis"/>
         <parameter id="zero_IHF"/>
         <parameter id="max_IHF"/>
         <parameter id="t_IHF_1"/>
         <parameter id="t_IHF_2"/>
         <parameter id="k_IHF_1"/>
         <parameter id="k_IHF_2"/>
         <parameter id="g_IHF"/>
         <parameter id="zero_OsmY"/>
         <parameter id="max_OsmY"/>
         <parameter id="k_OsmY_1"/>
         <parameter id="k_OsmY_2"/>
         <parameter id="g_OsmY"/>
         <parameter id="zero_OtsAB"/>
         <parameter id="max_OtsAB"/>
         <parameter id="t_OtsAB"/>
         <parameter id="k_OtsAB"/>
         <parameter id="g_OtsAB"/>
         <parameter id="zero_ProP"/>
         <parameter id="max_ProP"/>
         <parameter id="t_ProP"/>
         <parameter id="k_ProP_1"/>
         <parameter id="k_ProP_2"/>
         <parameter id="g_ProP"/>
         <parameter id="zero_RpoS"/>
         <parameter id="max_RpoS"/>
         <parameter id="t_RpoS"/>
         <parameter id="k_RpoS"/>
         <parameter id="g_RpoS_1"/>
         <parameter id="g_RpoS_2"/>
         <parameter id="zero_oSS"/>
         <parameter id="max_oSS"/>
         <parameter id="t_oSS"/>
         <parameter id="zero_rrn"/>
         <parameter id="max_rrn"/>
         <parameter id="k_rrn_1"/>
         <parameter id="k_rrn_2"/>
         <parameter id="g_rrn"/>
      </listOfParameters>
      <listOfRules>
         <rateRule variable="CRP">
            <math xmlns="http://www.w3.org/1998/Math/MathML">
               <apply>
                  <minus/>
                  <apply>
                     <plus/>
                     <apply>
                        <times/>
                        <ci>k_CRP_1</ci>
                        <apply>
                           <ci>step_plus</ci>
                           <ci>CRP</ci>
                           <ci>t_CRP_1</ci>
                        </apply>
                        <apply>
                           <ci>step_plus</ci>
                           <ci>oSS</ci>
                           <ci>t_oSS</ci>
                        </apply>
                        <apply>
                           <ci>step_minus</ci>
                           <ci>Fis</ci>
                           <ci>t_Fis_2</ci>
                        </apply>
                     </apply>
                     <ci>k_CRP_2</ci>
                  </apply>
                  <apply>
                     <times/>
                     <ci>g_CRP</ci>
                     <ci>CRP</ci>
                  </apply>
               </apply>
            </math>
         </rateRule>
         <rateRule variable="Fis">
            <math xmlns="http://www.w3.org/1998/Math/MathML">
               <apply>
                  <minus/>
                  <apply>
                     <times/>
                     <ci>k_Fis</ci>
                     <apply>
                        <ci>step_plus</ci>
                        <ci>IHF</ci>
                        <ci>t_IHF_1</ci>
                     </apply>
                     <apply>
                        <minus/>
                        <cn>1</cn>
                        <apply>
                           <times/>
                           <apply>
                              <ci>step_plus</ci>
                              <ci>CRP</ci>
                              <ci>t_CRP_2</ci>
                           </apply>
                           <apply>
                              <ci>step_plus</ci>
                              <ci>oSS</ci>
                              <ci>t_oSS</ci>
                           </apply>
                        </apply>
                     </apply>
                     <apply>
                        <ci>step_minus</ci>
                        <ci>Fis</ci>
                        <ci>t_Fis_4</ci>
                     </apply>
                  </apply>
                  <apply>
                     <times/>
                     <ci>g_Fis</ci>
                     <ci>Fis</ci>
                  </apply>
               </apply>
            </math>
         </rateRule>
         <rateRule variable="IHF">
            <math xmlns="http://www.w3.org/1998/Math/MathML">
               <apply>
                  <minus/>
                  <apply>
                     <plus/>
                     <ci>k_IHF_1</ci>
                     <apply>
                        <times/>
                        <ci>k_IHF_2</ci>
                        <apply>
                           <ci>step_plus</ci>
                           <ci>RpoS</ci>
                           <ci>t_RpoS</ci>
                        </apply>
                        <apply>
                           <ci>step_minus</ci>
                           <ci>IHF</ci>
                           <ci>t_IHF_2</ci>
                        </apply>
                     </apply>
                  </apply>
                  <apply>
                     <times/>
                     <ci>g_IHF</ci>
                     <ci>IHF</ci>
                  </apply>
               </apply>
            </math>
         </rateRule>
         <rateRule variable="OsmY">
            <math xmlns="http://www.w3.org/1998/Math/MathML">
               <apply>
                  <minus/>
                  <apply>
                     <plus/>
                     <apply>
                        <times/>
                        <ci>k_OsmY_1</ci>
                        <apply>
                           <ci>step_plus</ci>
                           <ci>oSS</ci>
                           <ci>t_oSS</ci>
                        </apply>
                        <apply>
                           <ci>step_minus</ci>
                           <ci>OtsAB</ci>
                           <ci>t_OtsAB</ci>
                        </apply>
                        <apply>
                           <ci>step_minus</ci>
                           <ci>ProP</ci>
                           <ci>t_ProP</ci>
                        </apply>
                     </apply>
                     <apply>
                        <times/>
                        <ci>k_OsmY_2</ci>
                        <apply>
                           <ci>step_plus</ci>
                           <ci>RpoS</ci>
                           <ci>t_RpoS</ci>
                        </apply>
                        <apply>
                           <ci>step_plus</ci>
                           <ci>oSS</ci>
                           <ci>t_oSS</ci>
                        </apply>
                        <apply>
                           <ci>step_minus</ci>
                           <ci>OtsAB</ci>
                           <ci>t_OtsAB</ci>
                        </apply>
                        <apply>
                           <ci>step_minus</ci>
                           <ci>ProP</ci>
                           <ci>t_ProP</ci>
                        </apply>
                     </apply>
                  </apply>
                  <apply>
                     <times/>
                     <ci>g_OsmY</ci>
                     <ci>OsmY</ci>
                  </apply>
               </apply>
            </math>
         </rateRule>
         <rateRule variable="OtsAB">
            <math xmlns="http://www.w3.org/1998/Math/MathML">
               <apply>
                  <minus/>
                  <apply>
                     <times/>
                     <ci>k_OtsAB</ci>
                     <apply>
                        <ci>step_plus</ci>
                        <ci>RpoS</ci>
                        <ci>t_RpoS</ci>
                     </apply>
                  </apply>
                  <apply>
                     <times/>
                     <ci>g_OtsAB</ci>
                     <ci>OtsAB</ci>
                  </apply>
               </apply>
            </math>
         </rateRule>
         <rateRule variable="ProP">
            <math xmlns="http://www.w3.org/1998/Math/MathML">
               <apply>
                  <minus/>
                  <apply>
                     <plus/>
                     <apply>
                        <times/>
                        <ci>k_ProP_1</ci>
                        <apply>
                           <minus/>
                           <cn>1</cn>
                           <apply>
                              <times/>
                              <apply>
                                 <ci>step_plus</ci>
                                 <ci>CRP</ci>
                                 <ci>t_CRP_3</ci>
                              </apply>
                              <apply>
                                 <ci>step_plus</ci>
                                 <ci>oSS</ci>
                                 <ci>t_oSS</ci>
                              </apply>
                           </apply>
                        </apply>
                     </apply>
                     <apply>
                        <times/>
                        <ci>k_ProP_2</ci>
                        <apply>
                           <ci>step_plus</ci>
                           <ci>Fis</ci>
                           <ci>t_Fis_3</ci>
                        </apply>
                        <apply>
                           <ci>step_plus</ci>
                           <ci>RpoS</ci>
                           <ci>t_RpoS</ci>
                        </apply>
                        <apply>
                           <ci>step_plus</ci>
                           <ci>CRP</ci>
                           <ci>t_CRP_3</ci>
                        </apply>
                        <apply>
                           <ci>step_plus</ci>
                           <ci>oSS</ci>
                           <ci>t_oSS</ci>
                        </apply>
                     </apply>
                  </apply>
                  <apply>
                     <times/>
                     <ci>g_ProP</ci>
                     <ci>ProP</ci>
                  </apply>
               </apply>
            </math>
         </rateRule>
         <rateRule variable="RpoS">
            <math xmlns="http://www.w3.org/1998/Math/MathML">
               <apply>
                  <minus/>
                  <ci>k_RpoS</ci>
                  <apply>
                     <times/>
                     <apply>
                        <plus/>
                        <ci>g_RpoS_1</ci>
                        <apply>
                           <times/>
                           <ci>g_RpoS_2</ci>
                           <apply>
                              <ci>step_minus</ci>
                              <ci>oSS</ci>
                              <ci>t_oSS</ci>
                           </apply>
                        </apply>
                     </apply>
                     <ci>RpoS</ci>
                  </apply>
               </apply>
            </math>
         </rateRule>
         <rateRule variable="rrn">
            <math xmlns="http://www.w3.org/1998/Math/MathML">
               <apply>
                  <minus/>
                  <apply>
                     <plus/>
                     <apply>
                        <times/>
                        <ci>k_rrn_1</ci>
                        <apply>
                           <ci>step_plus</ci>
                           <ci>Fis</ci>
                           <ci>t_Fis_1</ci>
                        </apply>
                        <apply>
                           <minus/>
                           <cn>1</cn>
                           <apply>
                              <times/>
                              <apply>
                                 <ci>step_minus</ci>
                                 <ci>OtsAB</ci>
                                 <ci>t_OtsAB</ci>
                              </apply>
                              <apply>
                                 <ci>step_minus</ci>
                                 <ci>ProP</ci>
                                 <ci>t_ProP</ci>
                              </apply>
                              <apply>
                                 <ci>step_plus</ci>
                                 <ci>oSS</ci>
                                 <ci>t_oSS</ci>
                              </apply>
                           </apply>
                        </apply>
                     </apply>
                     <apply>
                        <times/>
                        <ci>k_rrn_2</ci>
                        <apply>
                           <minus/>
                           <cn>1</cn>
                           <apply>
                              <times/>
                              <apply>
                                 <ci>step_minus</ci>
                                 <ci>OtsAB</ci>
                                 <ci>t_OtsAB</ci>
                              </apply>
                              <apply>
                                 <ci>step_minus</ci>
                                 <ci>ProP</ci>
                                 <ci>t_ProP</ci>
                              </apply>
                              <apply>
                                 <ci>step_plus</ci>
                                 <ci>oSS</ci>
                                 <ci>t_oSS</ci>
                              </apply>
                           </apply>
                        </apply>
                     </apply>
                  </apply>
                  <apply>
                     <times/>
                     <ci>g_rrn</ci>
                     <ci>rrn</ci>
                  </apply>
               </apply>
            </math>
         </rateRule>
      </listOfRules>
      <listOfConstraints>
         <constraint>
            <math xmlns="http://www.w3.org/1998/Math/MathML">
               <apply>
                  <lt/>
                  <ci>zero_CRP</ci>
                  <ci>t_CRP_1</ci>
                  <ci>t_CRP_2</ci>
                  <apply>
                     <divide/>
                     <ci>k_CRP_2</ci>
                     <ci>g_CRP</ci>
                  </apply>
                  <ci>t_CRP_3</ci>
                  <apply>
                     <divide/>
                     <apply>
                        <plus/>
                        <ci>k_CRP_1</ci>
                        <ci>k_CRP_2</ci>
                     </apply>
                     <ci>g_CRP</ci>
                  </apply>
                  <ci>max_CRP</ci>
               </apply>
            </math>
         </constraint>
         <constraint>
            <math xmlns="http://www.w3.org/1998/Math/MathML">
               <apply>
                  <lt/>
                  <ci>zero_Fis</ci>
                  <ci>t_Fis_1</ci>
                  <ci>t_Fis_2</ci>
                  <ci>t_Fis_3</ci>
                  <ci>t_Fis_4</ci>
                  <apply>
                     <divide/>
                     <ci>k_Fis</ci>
                     <ci>g_Fis</ci>
                  </apply>
                  <ci>max_Fis</ci>
               </apply>
            </math>
         </constraint>
         <constraint>
            <math xmlns="http://www.w3.org/1998/Math/MathML">
               <apply>
                  <lt/>
                  <ci>zero_IHF</ci>
                  <ci>t_IHF_1</ci>
                  <apply>
                     <divide/>
                     <ci>k_IHF_1</ci>
                     <ci>g_IHF</ci>
                  </apply>
                  <ci>t_IHF_2</ci>
                  <apply>
                     <divide/>
                     <apply>
                        <plus/>
                        <ci>k_IHF_1</ci>
                        <ci>k_IHF_2</ci>
                     </apply>
                     <ci>g_IHF</ci>
                  </apply>
                  <ci>max_IHF</ci>
               </apply>
            </math>
         </constraint>
         <constraint>
            <math xmlns="http://www.w3.org/1998/Math/MathML">
               <apply>
                  <lt/>
                  <ci>zero_OsmY</ci>
                  <apply>
                     <divide/>
                     <ci>k_OsmY_1</ci>
                     <ci>g_OsmY</ci>
                  </apply>
                  <apply>
                     <divide/>
                     <apply>
                        <plus/>
                        <ci>k_OsmY_1</ci>
                        <ci>k_OsmY_2</ci>
                     </apply>
                     <ci>g_OsmY</ci>
                  </apply>
                  <ci>max_OsmY</ci>
               </apply>
            </math>
         </constraint>
         <constraint>
            <math xmlns="http://www.w3.org/1998/Math/MathML">
               <apply>
                  <lt/>
                  <ci>zero_OtsAB</ci>
                  <ci>t_OtsAB</ci>
                  <apply>
                     <divide/>
                     <ci>k_OtsAB</ci>
                     <ci>g_OtsAB</ci>
                  </apply>
                  <ci>max_OtsAB</ci>
               </apply>
            </math>
         </constraint>
         <constraint>
            <math xmlns="http://www.w3.org/1998/Math/MathML">
               <apply>
                  <lt/>
                  <ci>zero_ProP</ci>
                  <ci>t_ProP</ci>
                  <apply>
                     <divide/>
                     <ci>k_ProP_1</ci>
                     <ci>g_ProP</ci>
                  </apply>
                  <apply>
                     <divide/>
                     <ci>k_ProP_2</ci>
                     <ci>g_ProP</ci>
                  </apply>
                  <ci>max_ProP</ci>
               </apply>
            </math>
         </constraint>
         <constraint>
            <math xmlns="http://www.w3.org/1998/Math/MathML">
               <apply>
                  <lt/>
                  <ci>zero_RpoS</ci>
                  <apply>
                     <divide/>
                     <ci>k_RpoS</ci>
                     <apply>
                        <plus/>
                        <ci>g_RpoS_1</ci>
                        <ci>g_RpoS_2</ci>
                     </apply>
                  </apply>
                  <ci>t_RpoS</ci>
                  <apply>
                     <divide/>
                     <ci>k_RpoS</ci>
                     <ci>g_RpoS_1</ci>
                  </apply>
                  <ci>max_RpoS</ci>
               </apply>
            </math>
         </constraint>
         <constraint>
            <math xmlns="http://www.w3.org/1998/Math/MathML">
               <apply>
                  <lt/>
                  <ci>zero_oSS</ci>
                  <ci>t_oSS</ci>
                  <ci>max_oSS</ci>
               </apply>
            </math>
         </constraint>
         <constraint>
            <math xmlns="http://www.w3.org/1998/Math/MathML">
               <apply>
                  <lt/>
                  <ci>zero_rrn</ci>
                  <apply>
                     <divide/>
                     <ci>k_rrn_2</ci>
                     <ci>g_rrn</ci>
                  </apply>
                  <apply>
                     <divide/>
                     <apply>
                        <plus/>
                        <ci>k_rrn_1</ci>
                        <ci>k_rrn_2</ci>
                     </apply>
                     <ci>g_rrn</ci>
                  </apply>
                  <ci>max_rrn</ci>
               </apply>
            </math>
         </constraint>
      </listOfConstraints>
   </model>
</sbml>
